# Supplementary material for: Toll-like Receptors and Cytokine Modulation by Goat Milk Extracellular Vesicles in a Model of Intestinal Inflammation
Source: Int J Mol Sci. 2023 Jul 4;24(13):11096. doi: 10.3390/ijms241311096 (PMC10341995; doi:10.3390/ijms241311096)
Supplement: Supplementary file 1 [file ijms-24-11096-s001.zip]

Archive with 1 entries (1 files):
- ijms-2438024-supplementary.pdf
